# Supplementary material for: Genome-Wide Analysis and Identification of 1-Aminocyclopropane-1-Carboxylate Synthase (ACS) Gene Family in Wheat (Triticum aestivum L.)
Source: Int J Mol Sci. 2023 Jul 6;24(13):11158. doi: 10.3390/ijms241311158 (PMC10342151; doi:10.3390/ijms241311158)
Supplement: Supplementary file 1 [file ijms-24-11158-s001.zip]

Archive with 2 entries (2 files):
- ijms-2450527-supplementary/Supplementary Figure.pdf
- ijms-2450527-supplementary/Supplementary Table.xlsx
