# Supplementary material for: Genome-Wide Analysis and Identification of 1-Aminocyclopropane-1-Carboxylate Synthase (ACS) Gene Family in Wheat (Triticum aestivum L.)
Source: Int J Mol Sci. 2023 Jul 6;24(13):11158. doi: 10.3390/ijms241311158 (PMC10342151; doi:10.3390/ijms241311158)
Supplement: Supplementary file 1 [file ijms-24-11158-s001.zip › ijms-2450527-supplementary/Supplementary Table.xlsx]

## Sheet: TableS1
Table S1. Basic information of TaACS genes identified in wheat
Gene Name	Transcript ID	PI	MW	Aliphatic index	GRAVY	aa len	start	end	gene len	Subcellular Location
TaACS1	TraesCS2A02G396400.1	7.01	53652	77.59	-0.199	487	650243368	650246266	2898	nucl，cyto，mem
TaACS2	TraesCS2B02G414800.1	7.01	53748.2	78.19	-0.201	487	592801835	592804641	2806	nucl，cyto，mem
TaACS3	TraesCS2D02G394200.1	6.99	53627	77.8	-0.194	487	505814183	505817055	2872	nucl，cyto，mem
TaACS4	TraesCS3A02G106600.1	5.8	49422.1	86.35	-0.072	453	70848330	70850223	1893	nucl，cyto，mem
TaACS5	TraesCS3B02G125200.1	5.76	49656.5	88.13	-0.045	456	99500619	99502567	1948	nucl，cyto，mem
TaACS6	TraesCS3D02G108700.1	5.82	49340	86.77	-0.054	453	61802605	61804484	1879	nucl，cyto，mem
TaACS7	TraesCS4A02G256500.1	8.43	53585.4	82.74	-0.134	486	568192758	568195091	2333	nucl，cyto，mem
TaACS8	TraesCS4A02G422900.1	7.98	53450.2	85.37	-0.224	554	693274378	693278701	4323	nucl，cyto，mem
TaACS9	TraesCS4B02G058200.1	8.58	53311.1	83.55	-0.113	486	48991437	48993796	2359	nucl，cyto，mem
TaACS10	TraesCS4D02G058200.1	7.09	50176.7	83.36	-0.113	486	34088249	34091236	2987	nucl，cyto，mem
TaACS11	TraesCS7A02G066400.1	6.96	43540.9	85.72	-0.203	553	33361446	33365622	4176	nucl，cyto，mem
TaACS12	TraesCS7D02G060600.1	9.11	60682.4	87.97	-0.139	390	33045597	33051044	5447	nucl，cyto，mem
Note:PI: isoelectric point; MW: Molecular weight; GRAVY: grand average of hydropathicity; cyto: cytoplasm; nucl: nucleus; mem: cell membrane.

## Sheet: TableS2
Table S2. The 13 proteins interacted with TaACS
Protein Name	Transcript ID	Description
TaACO1	TraesCS1B02G117400.1	ACC oxidase
TaACO2-A	TraesCS4A02G221300.1	ACC oxidase
TaACO2-D	TraesCS4D02G095500.1	ACC oxidase
TaACO3	TraesCSU02G067700.1	ACC oxidase
TaACOL1-A	TraesCS1A02G089600.1	ACC like oxidase
TaACOL1-B	TraesCS1B02G117500.1	ACC like oxidase
TaACOL1-D	TraesCS1D02G098000.1	ACC like oxidase
TaACOL2-A	TraesCS7A02G363900.1	ACC like oxidase
TaACOL2-B	TraesCS7B02G264000.1	ACC like oxidase
TaACOL2-D	TraesCS7D02G359300.1	ACC like oxidase
TaMAPK1-A	TraesCS4A02G106400.1	mitogen activated protein kinase (MAPK)
TaMAPK1-B	TraesCS4B02G197800.1	mitogen activated protein kinase (MAPK)
TaMAPK1-D	TraesCS4D02G198600.1	mitogen activated protein kinase (MAPK)

## Sheet: TableS3
Table S3. Accession number and samples information of RNA-seq data using in this study
database	Treatment or Tissue	Experiment Accession	Experiment Title
NCBI SRA	drought	SRR1542404	control (no treatment) sample replicate 1
		SRR1542405	control (no treatment) sample replicate 2
		SRR1542406	drought stress for 1h replicate 1
		SRR1542407	drought stress for 1h replicate 2
		SRR1542408	drought stress for 6h replicate 1
		SRR1542409	drought stress for 6h replicate 2
	heat	SRR1542410	heat stress for 1h replicate 1
		SRR1542411	heat stress for 1h replicate 2
		SRR1542412	heat stress for 6h replicate 1
		SRR1542413	heat stress for 6h replicate 2
	drought & heat	SRR1542414	drought & heat stress for 1h replicate 1
		SRR1542415	drought & heat stress for 1h replicate 2
		SRR1542416	drought & heat stress for 6h replicate 1
		SRR1542417	drought & heat stress for 6h replicate 2
	low temperature	SRR1460549	low temperature stress(23℃) replicate 1
		SRR1460550	low temperature stress(23℃) replicate 2
		SRR1460551	low temperature stress(23℃) replicate 3
		SRR1460552	low temperature stress(4℃) replicate 1
		SRR1460553	low temperature stress(4℃) replicate 2
		SRR1460554	low temperature stress(4℃) replicate 3
	salt	SRX1162591	CS,Control,6h
		SRX1162592	CS,Salt,6h
		SRX1162599	QM6,Control,6h
		SRX1162600	QM6,Salt,6h
		SRX1162593	CS,Control,12h
		SRX1162594	CS,Salt,12h
		SRX1162601	QM6,Control,12h
		SRX1162602	QM6,Salt,12h
		SRX1162595	CS,Control,24h
		SRX1162596	CS,Salt,24h
		SRX1162603	QM6,Control,24h
		SRX1162604	QM6,Salt,24h
		SRX1162597	CS,Control,48h
		SRX1162598	CS,Salt,48h
		SRX1162605	QM6,Control,48h
		SRX1162606	QM6,Salt,48h
	Stripe rust	SRR1228245	Stripe rust 24h repeat1
		SRR1228246	Stripe rust 24h repeat2
		SRR1228247	Stripe rust 24h repeat3
		SRR1228248	Stripe rust 48h repeat1
		SRR1228249	Stripe rust 48h repeat2
		SRR1228250	Stripe rust 48h repeat3
		SRR1228251	Stripe rust 72h repeat1
		SRR1228252	Stripe rust 72h repeat2
		SRR1228253	Stripe rust 72h repeat3
		SRR1228254	non-innoculation(control) repeat1
		SRR1228255	non-innoculation(control) repeat2
		SRR1228256	non-innoculation(control) repeat3
	Powdery mildew	SRR1228257	Powdery mildew 24h repeat1
		SRR1228258	Powdery mildew 24h repeat2
		SRR1228259	Powdery mildew 24h repeat3
		SRR1228260	Powdery mildew 48h repeat1
		SRR1228261	Powdery mildew 48h repeat2
		SRR1228262	Powdery mildew 48h repeat3
		SRR1228263	Powdery mildew 72h repeat1
		SRR1228264	Powdery mildew 72h repeat2
		SRR1228265	Powdery mildew 72h repeat3
WHEAT URGI	grain	grain_Z71_rep1
		grain_Z71_rep2
		grain_Z75_rep1
		grain_Z75_rep2
		grain_Z85_rep1
		grain_Z85_rep2
	leaf	leaf_Z10_rep1
		leaf_Z10_rep2
		leaf_Z23_rep1
		leaf_Z23_rep2
		leaf_Z71_rep1
		leaf_Z71_rep2
	root	root_Z10_rep1
		root_Z10_rep2
		root_Z13_rep1
		root_Z13_rep2
		root_Z39_rep1
		root_Z39_rep2
	spike	spike_Z32_rep1
		spike_Z32_rep2
		spike_Z39_rep1
		spike_Z39_rep2
		spike_Z65_rep1
		spike_Z65_rep2
	stem	stem_Z30_rep1
		stem_Z30_rep2
		stem_Z32_rep1
		stem_Z32_rep2
		stem_Z65_rep1
		stem_Z65_rep2

## Sheet: TableS4
Table S4. Primer information used in this study
Primer	Sequence(5'-3')	Usage
TaACS1-F	GCTTCATCGGCTAGATCAG	Cloning of genes
TaACS1-R	CACACGGCTTACCTTACAT
TaACS5-F	CTGCTCCATTGCTTGTCACTCCAA
TaACS5-R	GATGTGTCACCAGGATCGGTTACG
TaACS8-F	GAGAGGCACGAGCTGTCCTTGG
TaACS8-R	CACCCTACAGGCCCGAAAGGAG
TaACS9-F	GACTGACGAGATGGTGAACAAGGT
TaACS9-R	CGGCAACAATAATACAGCGAACAAC
Pcambia1302-TaACS1-F	atctcgagctcaagcttcgaaATGGCAAGCAGATCCGCC	Vector construction for subcellular localization
Pcambia1302-TaACS1-R	ccgtcgactgcagaattcgaaGCTGGCGGCGTGGACGAG
Pcambia1302-TaACS5-F	atctcgagctcaagcttcgaaATGGGCGGCATGCTGTTG
Pcambia1302-TaACS5-R	ccgtcgactgcagaattcgaaGTGCTGTTCTTGCAGCGTTG
Pcambia1302-TaACS8-F	atctcgagctcaagcttcgaaATGAGCAGGAAGGGCGACC
Pcambia1302-TaACS8-R	ccgtcgactgcagaattcgaaGCGGTTTGATTTGTGGCTAGC
Pcambia1302-TaACS9-F	atctcgagctcaagcttcgaaATGGTGAACAAGGTCGCCG
Pcambia1302-TaACS9-R	ccgtcgactgcagaattcgaaCCGCTCGGCCTTCCTGTC
qRT-TaACS3-F	AGAACCAACTCTCGCTGGAC	qRT-PCR
qRT-TaACS3-R	CCATCGCCTGTCTGAACTCC
qRT-TaACS6-F	GTGTGCTTCGCCAACATGAG
qRT-TaACS6-R	ATGTTCTTGCAGCGTTGTCG
qRT-TaACS8-F	TTGAGCCTGGGTGGTTTAGG
qRT-TaACS8-R	TAGCTGTGACCCTCCTGAGC
qRT-TaACS10-F	CTCCCGGCCTTCAAAAATGC
qRT-TaACS10-R	CACTTGAGGTCACGGTCGAA
qRT-Taβ-Actin-F	TACTCCCTCACAACAACC
qRT-Taβ-Actin-R	GCTCCTGCTCATAATCAAG
Note: the sites of restriction are shown in bold
